# Supplementary material for: Role of Probiotics, Prebiotics, and Synbiotics in the Elderly: Insights Into Their Applications
Source: Front Microbiol. 2021 Jan 28;12:631254. doi: 10.3389/fmicb.2021.631254 (PMC7876055; doi:10.3389/fmicb.2021.631254)
Supplement: Supplementary file 1 [file Table_1.xlsx]

## Sheet: Hoja1
Table S1. Latest clinical and preclinical trials reporting health effects probiotics (non-shadowed), prebiotics (dark grey-shadowed) and synbiotics (light grey-shadowed) exert on the elderly. Abbreviations: Fructo-oligosaccharides (FOS), galacto-oligosaccharides (GOS), Lactobacillus (L.), Streptococcus (S.), Bifidobacterium (B.) and Lactococcus (Lc.)
CLINICAL TRIALS
Species/strain and/or prebiotic	Matrix	Length of intervention (weeks)	Subjects	Design	Effects	Reference
B. lactis HN019	Reconstituted skim milk	4	80 healthy free-living volunteers, aged 60-87 years (New Zeland)	Randomized, double-blind, placebo-controlled trial	Increased levels of bifidobacteria, estreptococci and lactobacilli, and reduced enterobacteria counts observed for all the doses tested.	Ahmed et al. 2007
MSPrebiotic® (a digestion resistant starch derived from potatoes: 20% amylose and 80% amylopectine)	Consumed in fluid or food products that are not heated	12	84 healthy elderly people, aged ≥70 years, residents of a long term care facility and community (Canada)	Randomized, double-blind, placebo-controlled study	The treatment produced an increased abundance of endogenous bifidobacteria and prevented dysbiosis of gut Proteobacteria observed at baseline.	Alfa et al. 2017
Two strains of L. acidophilus (CUL60/NCIMB 30157 and CUL21/NCIMB 30156) and two strains of bifidobacteria (B. bifidum CUL20/NCIMB 30153 and B. lactis CUL34/NCIMB 30172)	Vegetarian capsules	3	2981 patients aged ≥ 65 years, exposed to one or more oral or parenteral antibiotics and were without pre-existing diarrhoeal disorders (UK)	Randomized, multicentre, double-blind, placebo-controlled, parallel-arm trial	Frequency of AAD (antibiotic-associated diarrhea, including C. difficile diarrhoea) was similar in the probiotic and placebo arms. Duration and severity of diarrhoea, common gastrointestinal symptoms, serious adverse events and quality of life measures were also similar in the two arms. There was no evidence that probiotic administration was effective in preventing AAD.	Allen et al. 2013
B. longum BB536	Powder form	12	45 elderly patients fed by enteral tube feeding, mean age 81.7 years. All patients received an influenza vaccination at week 4 (Japan)	Double-blind, placebo-controlled study	BB536 intake significantly increased cell numbers of bifidobacteria in fecal microbiota. Natural killer (NK) cell activity decreased significantly in the placebo group during the intervention but not in the BB536 group.	Akatsu et al. 2013
Lactocaseibacillus casei Shirota	Fermented milk	4	338 healthy community-living, aged 65–92 years (Japan)	Subjects were arbitrarily grouped on the basis of questionnaire about the strain intake and patterns of physical activity	Improved bowel movements , effect related to comsumption frequency and physical exercise.	Aoyagi et al. 2019
Synbiotic comprising B. bifidum BB-02, B. lactis BL-01 and inulin-based prebiotic	Gelatin capsules	4	18 healthy elderly volunteers aged> 62 years (East Scotland)	Randomized, double-blind, controlled feeding trial	Increased size and diversity of fecal bifidobacterial populations.	Bartosch et al. 2005
Synbiotic comprising Lactobacillus acidophilus NCFM and lacitol	The prebiotic and probiotic were milled, mixed and packed in sachets	2	~ 50 healthy elderly subjects with regular use of non-steroidal anti-inflammatory drugs, aged >65 years (Finland)	Randomized, double-blind, placebo-controlled trial	Improved stool frequency, mucosal integrity and increased levels of bifidobacteria and lactobacilli.	Björklund et al. 2012, Ouwehand et al. 2009
Combination of Lacticaseibacillus rhamnosus and B. animalis subsp. lactis BB-12	Capsules containing maltodextrin, microcrystalline cellulose, magnesium stearate, and silicon dioxide	48	310 healthy care home residents, aged >65 years and recruited from 23 care homes (UK)	Randomized, placebo-controlled clinical trial	Non-significant reduction of antibiotic administration for all-cause infections.	Butler et al. 2020
Lactiplantibacillus plantarum PBS067, L. acidophilus PBS066 and Limosilactobacillus reuteri PBS072, inulin and FOS	Liquid vial containing maltose and vegetable magnesium stearate	8	60 patients aged 65–80 years with diagnosis of metabolic syndrome (Italy)	Randomized, placebo‑controlled clinical trial	Synbiotic treatment significantly decreased metabolic syndrome prevalence, several cardiovascular risk factors and markers of insulin resistance.	Cicero et al. 2020
Lacticaseibacillus rhamnosus GG	Gelatin capsules	4	12 healthy individualsa aged 65-80 years (USA)	Open-label clinical trial	Modulation of the gut microbiota, promoting interactions between key constituents of the microbiota and the host epithelium.	Eloe-Fadrosh et al. 2015
B. longum Bar33 and L. helveticus Bar13	Biscuit	4	98 healthy elderly people, mean age 84.6 years (Italy)	Randomized, double-blind, placebo-controlled trial	The probiotic mixture ameliorated immune response in older adults by increasing naive, activated memory, regulatory T cells, B cells, and natural killer activity and decreasing memory T cells compared with placebo. Immunomodulatory effects were also observed in aged Balb/c mice.	Finamore et al. 2019
Loigolactobacillus coryniformis K8 CECT5711	Maltodextrin capsules	2	98 healthy nursing home residents aged >65 years	Randomized, double-blind, placebo-controlled trial	Probiotic ingestion was associated with a significantly lower incidence of respiratory symptoms and lower consumption of analgesics. The strain increased the immune response against the influenza vaccine and decreased symptoms associated with respiratory infections.	Fonollá et al. 2017
Lacticaseibacillus casei Shirota	Fermented milk	20	154 healthy subjects , mean age 83.2 years (Japan)	Randomized, multicenter, double-blinded, placebo-controlled parallel group study	Shorter mean duration of upper respiratory tract infections (URTIs) was found in the treated group compared with the placebo group.The number of people diagnosed with an acute URTIs was almost identical in both groups, whereas the number of acute URTIs events and the symptom score were both higher in the LcS group.	Fujita et al. 2013
Lacticaseibacillus rhamnosus GG and commercial FOS (Actilight® )	Yogurt	4	12 healthy elderly women, aged 76-90 years, from a rest home (Italy)	Not specified (no placebo treatment for the elderly group, only for the adults)	Bifidobacteria did not increase in either groups and increased evacuation number in the elderly was evidenced, probably due to the presence of FOS in yogurt.	Granata et al. 2013
Lacticaseibacillus casei DN-114 001	Fermented dairy product	28	1072 healthy volunteers, median age 76 years (Germany)	Multicentric, double-blind and controlled	The fermented product significantly reduced the average duration per episode of CID (Common infectious diseases) and the cumulative duration. Reduction in both episode and cumulative durations was also significant for all upper respiratory tract infection and rhinopharyngitis.	Guillemard et al. 2010
Lacticaseibacillus rhamnosus GG and LC705, Propionibacterium freudenreichii subsp. shermanii JS	Emmental-type cheese	16	276 healthy elderly people, aged 70-100 years from old people's homes and sheltered housing units (Finland)	Randomized, double-blind, placebo-controlled trial	Effectiveness in controlling oral Candida and hyposalivation in the elderly.	Hatakka et al. 2007
Lacticaseibacillus rhamnosus HN001 and L. acidophilus NCFM	Commercial Gouda cheese	4	31 healthy elderly volunteers aged 72-103 from a nursing home (Finland)	The products were blinded to the volunteers, non-placebo-controlled study	Enhanced parameters of innate immunity in elderly volunteers (increased cytotoxicity of NK cells).	Ibrahim et al. 2010
B. longum subsp. longum BB536, B. longum subsp. infantis M-63, B. breve M-16V and B. breve B-3	Sachets containing the lyophilised strains and dextrin as carrier	12	38 healthy participants aged 66-78 years (Japan)	Randomized, double-blind, placebo-controlled trial	Probiotic bifidobacteria supplementation combined with moderate resistance training may improve the mental condition (depression/anxiety), body weight and bowel movement frequency.	Inoue et al. 2018
Lacticaseibacillus rhamnosus HS111, L. acidophillus HS101, and B. bifidum	Capsules to be poured on the palatal surface of the maxillary denture	5	59 denture wearers (mean age 61.6 years) harboring Candida spp. in the oral cavity with no clinical symptoms (Brazil)	Randomized, double-blind, placebo-controlled study	The detection rate of Candida spp. was 92.0% in the placebo group after the experimental period, whereas it was significantly reduced to 16.7% in the probiotic group.	Ishikawa et al. 2014
B. bifidum BGN4 and B. longum BORI	Capsules with soybean oil	12	63 healthy elderly people, aged 65 years (Republic of Korea)	Multicenter, randomized, double-blind, placebo-controlled trial	Promoted mental flexibility and alleviated stress, along with causing changes in gut microbiota.	Kim et al. 2020
B. breve A1	Capsules of maize starch	12	1175 patinents, aged 50-80 years, with subjective memory complaints (Japan)	Randomised, double-blind, placebo-controlled trial	No significant differences were found regarding cognitive function. But a stratified analysis revealed a significant difference between B. breve A1 and placebo groups in terms of the subscale ‘immediate memory’ of Repeatable Battery for the Assessment of Neuropsychological Status (RBANS) and Mini-Mental State Examination (MMSE) total score in the subjects with low RBANS total score at baseline.	Kobayashi et al. 2019
Limosilactobacillus reuteri DSM 17938 and ATCC PTA 5289	Lozenges	12	215 healthy elderly people, aged 60 -102 years, living in nursing homes (Sweden)	Randomized, double-blind, placebo-controlled trial	There was a statistically significant reduction in the prevalence of high Candida counts in the probiotic group but not in the placebo group (in both saliva and plaque).	Kraft-Bodi et al. 2015
B. longum 46 and B. longum 2C	Fermented oat drink	24	66 healthy elderly, aged 76-92 years, from nursing home residents (Finland)	Randomized, placebo-controlled intervention	Increased levels of bifidobacteria, specifically, B. catenulatum, B. bifidum and B. breve.	Lahtinen et al. 2009
Lacticaseibacillus rhamnosus HN001 and L. acidophilus NCFM	Probiotic cheese	4	31 healthy elderly (72-103 years) volunteers living in a nursing home (Finland)	Randomized, controlled cross-over clinical trial	Specific changes in the intestinal microbiota, mainly affecting specific subpopulations of intestinal lactobacilli and C. difficile, but without significant effects on the major microbial groups or the fecal immune markers.	Lahtinen et al. 2012
Lacticaseibacillus casei W56, Lc. lactis W19, L. acidophilus W22, B. lactis W52, Lacticaseibacillus paracasei W20, Lactiplantibacillus plantarum W62, B. lactis W51, B. bifidum W23 and Ligilactobacillus salivarius W24	Commercial supplement (sachets) administered in water	4	20 outpatients, mean age 76.7 years, with Alzheimer’s disease (Austria)	Non-placebo-controlled study	Modified gut bacteria composition (increased levels of Faecalibacterium prausnitzii) as well as tryptophan metabolism in serum and the correlation between Kyn/Trp and neopterin points to the activation of macrophages and/or dendritic cells.	Leblhuber et al. 2018
Lacticaseibacillus rhamnosus SP1	Milk	48	36 elders, aged ≥60 years, with denture stomatitis of different severity (Chile)	Randomized, controlled and triple-blind trial	The treatment and the establishment of a protocol of oral/prosthetic hygiene drastically reduced the severity of denture stomatitis in institutionalized elders who wore removable prostheses.	Lee et al. 2019
Lacticaseibacillus casei Shirota	Milk	24	417 elderly patients, aged ≥60 years, with an acute distal radius fracture (China)	Randomized, double-blind, placebo-controlled trial	Administration of the probiotic could significantly accelerate the healing process.	Lei et al. 2016
Lactulose and Bacillus subtilis	-	4	97 elder patients, mean age 74 years, with functional constipation (China)	Non-placebo-controlled study	The combined regimen of lactulose and live binary Bacillus subtilis was more effective than lactulose or live binary Bacillus subtilis alone for the treatment of constipation.	Liu et al. 2012
B. longum and an inulin-based prebiotic (a mixture of inulin and oligofructose)	Gelatin capsule and commercial prebiotic	4	43 healthy volunteers, aged 65–90 years (UK)	Randomized, double-blind, placebo-controlled trial	Increased level of bifidobacteria and members of the phyla Actinobacteria and Firmicutes, reduced level of Proteobacteria. Increased butyrate production and diminished pro-inflammatory response (reduced TNF-a levels).	Macfarlane et al. 2013
L. delbrueckii subsp. bulgaricus OLL1073R-1	Yogurt (S. thermophilus OLS3059, L. delbrueckii OLL1073R-1 and EPS)	8 and 12	Two independent studies: 57 healthy elderly individuals, median age 74·5 years, and 85 healthy elderly individuals, median age 67·7 years (Japan)	Two placebo-controlled independent studies	The two independent studies showed the risk of catching the common cold was lower in the yoghurt group than in the milk group, and the increase of natural killer cell activity was significantly higher in the yogurt group than in the milk group.	Makino et al. 2010
ACTIMEL (Lacticaseibacillus casei, L. bulgaricus, and S. thermophilus)	Commercial fermented milk	ACTIMEL was provided within 48 h of starting antibiotics and continued for up to 3 days after the last dose	105 patients aged >70 years, admitted with femoral neck fractures, and who required 3 days of antibiotics for infection of any cause (UK)	Non-placebo-controlled study	No significant reduction in the incidence of CDAD (Clostridium difficile associated diarrhoea) in patients receiving probiotics.	Mallina et al. 2018
B. animalis ssp. lactis BB-12 and FOS	Synbiotic beverage made from soy and yacon extracts	4	29 healthy elderly volunteers, aged ≥65 years (Brazil)	Randomized, double-blinded, placebo-controlled trial	Both the synbiotic and the placebo beverage consumption have increased fecal polyamines levels, which are often reduced in elderly individuals, without influencing microbiota composition or inflammatory responses.	Manzoni et al. 2017
Lactiplantibacillus plantarum CECT 7315 and CECT 7316	Skim milk	12	50 healthy institutionalized elderly subjects, aged ≥ 65 years (Spain)	Randomized, double-blind, placebo-controlled trial	After treatment, high probiotic dose resulted in significant increases in the percentages of activated potentially T-suppressor and NK cells, while low probiotic dose increased activated T-helper lymphocytes, B lymphocytes and antigen presenting cells. Also, plasma TGF-β1 concentration significantly decreased after treatment with both probiotic doses.	Mañé et al. 2011
B. lactis Bi-07	Supplement	Four 3-week periods separated by 4-week wash-out periods	40 healthy elderly volunteers, mean-age 63 years (UK)	Randomized, double-blind, placebo-controlled, cross-over clinical trial	Consumption of Bi-07 significantly improved the phagocytic activity of monocytes and granulocytes. These effects were not observed for other groups receiving GOS or the synbiotic combination.	Maneerat et al. 2013
L. delbrueckii subsp. bulgaricus 8481 combined with S. thermophillus NBIMCC No. 8357	Capsules	26	61 healthy elderly volunteers, aged >65 years (Spain)	Multicenter, double-blind, placebo controlled study	L. delbrueckii subsp. bulgaricus 8481 could favor the maintenance of an adequate immune response by slowing the aging of the T cell subpopulations and increasing the number of immature T cells (potential responders to new antigens).	Moro-García et al. 2013
L. acidophilus, B. bifidum and FOS	Synbiotic shake	4	20 elderly female volunteers, aged 50-65 years (Brazil)	Randomized, double-blind, placebo-controlled study	The synbiotic group showed a non-significant reduction in total cholesterol and triglycerides, a significant increase in HDL cholesterol and a significant reduction in fasting glycemia. No significant changes were observed in the placebo group.	Moroti et al. 2012
Enterococcus faecalis, Bacillus mesentericus and Clostridium butyricum	Commercial tablets	>2	149 patients (29 cases and 120 controls), aged >75 years, who underwent an orthopedic surgery (Japan)	Retrospective case-control study	The treatment showed lower probability of CDI (Clostridium difficile infection), but further studies are required.	Nagamine et al. 2019
Lacticaseibacillus casei Shirota	Fermented milk (Yakult)	24	88 residents of a care facility for elderly residents (average age 85 years) who could not exercise on their own and who required general assistance (Japan)	Randomized, double-blind, placebo-controlled test	Significantly lower incidence of fever and improved bowel movements were seen in the treated group in comparison with the placebo group. A significant difference in the intestinal microbiota, fecal acetic acid, and pH was also observed between the treated and placebo groups. The treatment could be useful for decreasing the daily risk of infection and improving the quality of life among the reside…	Nagata et al. 2015
Lacticaseibacillus casei Shirota	Fermented milk	12	77 healthy elderly people, mean age 84 years, (Japan)	Open case-controlled study	The treatment could positively contribute to the alleviation of fever caused by norovirus gastroenteritis by correcting the imbalance of the intestinal microflora, although such consumption could not protect them from the disease	Nagata et al. 2011
VSL#3 probiotic blend: Lacticaseibacillus paracasei, Lactiplantibacillus plantarum, L. acidophilus, L. delbrueckii subsp. bulgaricus, B. longum, B. breve, B. infantis and S. thermophilus	Capsules	8	125 healthy elderly subjects, aged 65-85 years old, from three European cities: Rome (Italy), Bordeaux (France) and Berlin (Germany)	Control RISTOMED diet with no supplementation	RISTOMED diet associated with VSL#3 probiotic blend induced a decrease in the CL/B ratio (Clostridium cluster IV and Bifidobacteria).	Ostan et al. 2015
B. longum Bar33 and L. helveticus Bar13	Commercial biscuit (biscuit covered by a top-layer chocolate cream which included a mixture of probiotic strains)	4	32 healthy elderly volunteers composed of 19 women and 13 men, aged 71-88 years (Italy)	Randomized, double-blind, placebo-controlled trial	Counteraction of the age-related increase of the opportunistic pathogens (pathobionts) Clostridium cluster XI, Clostridium difficile, Clostridium perfringens, Enterococcus faecium and the enteropathogenic genus Campylobacter.	Rampelli et al. 2013
Probiotic not specified	Probiotic yogurt	1	132 healthy elderly patients aged >60 years old under antibiotic treatment (Iran)	Randomized, double-blind, placebo-controlled trial	No significant effect in reducing the frequency of Clostridium difficile and colitis syndrome.	Sofian et al. 2019
Escherichia coli Nissle 1917 (Mutaflor)	Capsules	5	69 patients aged ≥80 years, excreting norfloxacin-resistant E. coli (New Zeland)	Double-blind, placebo-controlled trial	The strain does not have the capacity to compete effectively with multidrug-resistant Escherichia coli in the bowel of elderly patients.	Tannock et al. 2011
Lc. lactis subsp. cremoris FC	Soybean fermented milk	4	70 healthy volunteers, average age 67.3 and 66.9 years old in males and females, respectively (Japan)	Randomized, double-blind, placebo-controlled trial	Increased frequency of defecation, increased ratio bifidobacteria/total bacteria, decreased frequency of occurrence of Clostridium perfringens, decreased fecal ammonia concentration.	Toda et al. 2005
S. thermophilus, B. breve, B. longum, B. infantis, L. acidophilus, Lactiplantibacillus plantarum, Lacticaseibacillus paracasei, L. delbrueckii subsp. bulgaricus	Commercial probiotic supplement	8	62 healthy people, aged 65-85 years, under special diet (France, Germany, Italy)	Open label, randomized, multicenter study	Reduction in homocysteine concentration and increase in folate and vitamin B12 in existing low-grade inflammation, that could potentially reduce the risk of a range of age-related conditions. The two interventions (diet and diet+supplement) did not significantly affect the fecal abundances of either Clostridium cluster IV or Bifidobacterium spp. in the total group.	Valentini et al. 2015
Lacticaseibacillus casei Shirota	Fermented milk	25	737 elderly people, aged 65 years, who live in nursing homes and received a trivalent influenza vaccine (Belgium)	Randomized, double-blind, placebo-controlled trial	No statistically or clinically significant effect on the protection against respiratory symptoms.	Van Puyenbroeck et al. 2012
GOS	Powder form	10	40-44 healthy elderly volunteers, aged 65-80 years (UK)	Double-blind, placebo-controlled, crossover study	Positive effects on both the microbiota composition and the immune response (significant increases in phagocytosis, NK cell activity, and the production of IL-10 and significant reduction in the production of proinflammatory cytokines).	Vulevic et al. 2008, 2015
B. longum, L. acidophilus and Enterococcus faecalis	Capsules	From admission until discharge	120 patients, aged 60-90 years, undergoing elective hip or knee replacement surgery or colorectal cancer resection surgery (China)	Randomized, double blind, placebo-controlled trial	The incidence of postoperative cognitive impairment in the probiotic group was significantly lower than in the control group. compared to pre-surgery, the levels of plasma IL-6 and cortisol in the probiotic group decreased more than in the control group 5-7 days after surgery.	Wang et al. 2020
GOS	Orange juice	3	39 healthy volunteers, aged 50–81 years (UK)	Randomized, double-blind, placebo-controlled crossover trial	Increased bifidobacteria numbers (in vivo and in vitro). Saccharolytic effects and evidence of a potential action within more distal regions of the gastrointestinal tract (in vitro).	Walton et al. 2012
L. delbrueckii subsp. bulgaricus OLL1073R-1	Yogurt	12	96 volunteers, aged >80 years, residing in 2 nursing homes (Japan)	Randomized, double-blind, parallel-group controlled trial	Results suggest that the treatment may help prevent infection with influenza A virus subtype H3N2 in elderly subjects with weakened immunity, by increasing the production of influenza A virus subtype of H3N2-bound salivary IgA.	Yamamoto et al. 2019
VSL#3 probiotic blend	Sachets	6	243 elderly patients, aged≥ 65 years, hospitalized in a Geriatric Orthopedic Rehabilitation Department (Israel)	Rndomized, double-blind, placebo-controlled trial	The incidence of diarrhea was significantly lower among the study group. Laxative use (as an indicator of constipation severity) was significantly lower in the study group compared with the control group.	Zaharoni et al 2011
IN VIVO TRIALS (MURINE MODELS)
Species/strain or/and prebiotic	Matrix	Length of intervention (weeks)	Model(s)	Effects		Reference
Human-origin probiotic cocktail containing 5 Lactobacillus and 5 Enterococcus strains	Drinking water and glycerol (used as cryoprotectant)	10 (treatment for mice)	Male C57BL/6J mice (>78 weeks old)	Prevented high-fat diet–induced microbiota dysbiosis, leaky gut, inflammation, metabolic dysfunctions and physical function decline.		Ahmadi et al. 2020
Commercial probiotic formulation with 8 different strains: S. thermophilus DSM 32245, B. lactis DSM 32246, B. lactis DSM 32247, L. acidophilus DSM 32241, L. helveticus DSM 32242, Lacticaseibacillus paracasei DSM 32243, Lactiplantibacillus plantarum DSM 32244 and Levilactobacillus brevis DSM 27961	Commercial food suplement	16 and 48	Alzheimer's disease triple-transgenic mice B6;129-Psen1tm1Mpm Tg (~15 months old)	Ameliorated glucose metabolism (improving glucose uptake) and delay in the disease progression.		Bonfili et al. 2020
Limosilactobacillus fermentum DR9, Lacticaseibacillus paracasei OFS 0291 and L. helveticus OFS 1515	Freshly prepared in 1 g of the feed pellet daily	12	Male Sprague-Dawley induced with D-galactose for premature senescence (8 weeks old)	Prevention of aging-induced metabolic diseases and patoghens growth. Increased Firmicutes/Bacteroidetes ratio, evidence of antioxidative effects and alleviated proinflammatory cytokines.		Hor et al. 2019a, b
Levilactobacillus brevis OW38	The cells were washed and suspended in 50 mM sodium bicarbonate buffer containing 1% glucose	8	Male C57BL/6J mice (18 months old)	Reduction on LPS levels, reduction on the ratio of Firmicutes or Proteobacteria to Bacteroidetes, inhibited expression of inflammatory markers, induced expression of colonic tight junction proteins, suppressed expression of senescence markers, ameliorated aging-associated colitis and memory impairment.		Jeong et al. 2016
Limosilactobacillus reuteri BM36301	Drinking water	20	Specific pathogen-free C57BL/6 mice (20 weeks old)	Males experienced less weight gain and higher testosterone level; females maintained lower serum TNF-α as well as healthy skin with active folliculogenesis and hair growth.		Lee et al. 2016
Lactiplantibacillus plantarum DR7, Limosilactobacillus fermentum DR9, and Limosilactobacillus reuteri 8513d	Treatments were freshly mixed into 1 g of feed pellet	12	Senescent male Sprague–Dawley rats induced by D-galactose and fed with high-fat diet	L. plantarum DR7 significantly altered the phylum composition to a more similar microbiota profile of young rats. The three strains produced different alteration in the gut metabolites: L. plantarum DR7 and L. reuteri 8513d led to higher fecal content of compounds related to amino acid metabolism, while L. fermentum DR9 led to higher prevalence of compounds related to carbohydrate metabolism.		Lew et al. 2020
Lacticaseibacillus casei LC122 or B.longum BL986	Suspension in PBS	12	Male C57BL/6 mice (10 months old)	Ameliorated hepatic lipid accumulation, enhaced muscle strength and function, attenuated oxidative stress and inflammation in peripheral tissues, and improved gut barrier function. Additionally, improved learning and memory ability. Significant differences in the taxa at family and genus levels.		Ni et al. 2019
Lacticaseibacillus rhamnosus CRL1505	The strain was freeze-dried in in skim milk containing 5% (w/v) food grade monosodium glutamate	1	Female BALB/c mice (64 weeks old)	Improvement in peritoneal macrophages phagocytic activity, and increased number of intestinal IgA+ cells in aged mice, reaching values of those parameters similar to young adult mice.		Molina et al. 2016
L. acidophilus DDS-1	Chow mash supplemented with the probiotic bacteria	4	C5BL/6J mice including young mice (3–4 weeks old) and aging mice (35–36 weeks old)	Increased abundances of beneficial bacteria such as Akkermansia spp. and Lactobacillus spp. (more effectively in caecal samples than in mucosal samples), enhanced levels of butyrate, downregulated production of inflammatory cytokines in serum and colonic explants.		Vemuri et al. 2019
B. lactis, Lacticaseibacillus casei, B. bifidum and L. acidophilus	Commercial probiotic supplement dissolved in water (ProBiotic-4)	12	SAMP8 mice (9 months old)	Therapeutic potential for the deficits of the microbiota-gut-brain axis and cognitive function in aging. This mechanism is associated with inhibition of both TLR4-and RIG-I-mediated NFkB signaling pathway and inflammatory responses.		Yang et al. 2020
Lactiplantibacillus plantarum CCFM10 and RS15-3	2% (w/v) sucrose solution	8	Male BALB/c injected with D-galactose (8 weeks old)	Both strains exerted a protective effect on oxidative stress induced by D-gal. The antioxidative capacity of CCFM10 was higher than that of RS15-3. Probiotic administration restored the relative abundance of Lactobacillus and suppressed the increase of one genus of Clostridiales.		Zhao et al. 2018
